# Supplementary material for: Evolutionary persistence and divergence of the tdk killer meiotic driver family
Source: bioRxiv. 2025 Dec 29:2025.12.28.696746. Preprint. [Version 1] doi: 10.64898/2025.12.28.696746 (PMC12930445; doi:10.64898/2025.12.28.696746)
Supplement: Supplement 3 — Supplementary Data 3: Phylogenetic tree file for IPR013902 domain-containing proteins in fungal reference proteomes. [file media-3.zip]

Archive with 2 entries (1 files):
- Supplementary Data 3/
- Supplementary Data 3/Supplementary Data 3 Phylogenetic tree file for IPR013902 domain-containing proteins in fungal reference proteomes.treefile
