# Supplementary material for: Evolutionary persistence and divergence of the tdk killer meiotic driver family
Source: bioRxiv. 2025 Dec 29:2025.12.28.696746. Preprint. [Version 1] doi: 10.64898/2025.12.28.696746 (PMC12930445; doi:10.64898/2025.12.28.696746)
Supplement: Supplement 6 — Supplementary Data 6: Statistical analysis of tetrad quantification data. [file media-6.xlsx]

## Sheet: Fig. 1b
	Live	Die		P-value (two-tailed):	5.01954e-16
ade6::tdk210/ade6::tdk210	109	3
ade6::tdk210/ade6	59	53
	Live	Die		P-value (two-tailed):	7.76305e-16
ade6/ade6	105	3
ade6::tdk210/ade6	59	53
	Live	Die		P-value (two-tailed):	1.19263e-13
ade6::tdk203/ade6::tdk203	110	2
ade6::tdk203/ade6	65	43
	Live	Die		P-value (two-tailed):	4.51166e-12
ade6/ade6	105	3
ade6::tdk203/ade6	65	43

## Sheet: Fig. 2a
	observed numbers	expected proportions		P-value (two-tailed):	0.87404
tdk1Δ tdk11Δ ade6::tdk210-M1A	81	1
tdk1Δ tdk11Δ	78	1
	observed numbers	expected proportions		P-value (two-tailed):	4.26054e-10
tdk1Δ tdk11Δ ade6::tdk210-M1A	15	1
tdk1Δ tdk11Δ ade6::tdk210	72	1
	observed numbers	expected proportions		P-value (two-tailed):	0.852449
tdk1Δ tdk11Δ ade6::tdk203-M1A	128	1
tdk1Δ tdk11Δ	132	1
	observed numbers	expected proportions		P-value (two-tailed):	0.693686
tdk1Δ tdk11Δ ade6::tdk203-M1A	49	1
tdk1Δ tdk11Δ ade6::tdk203	54	1

## Sheet: Fig. 2b
	Live	Die		P-value (two-tailed):	1.33199e-11
ade6::P.tetO7-tdk1/ade6::P.tdk1-tdk1 (−ahTet)	55	41
ade6::P.tetO7-tdk1/ade6::P.tdk1-tdk1 (+ahTet)	93	3
	Live	Die		P-value (two-tailed):	1.37622e-10
ade6::P.tetO7-tdk210/ade6::P.tdk210-tdk210 (−ahTet)	60	36
ade6::P.tetO7-tdk210/ade6::P.tdk210-tdk210 (+ahTet)	94	2
	Live	Die		P-value (two-tailed):	0.000198886
ade6::P.tetO7-tdk203/ade6::P.tdk203-tdk203 (−ahTet)	78	18
ade6::P.tetO7-tdk203/ade6::P.tdk203-tdk203 (+ahTet)	94	2

## Sheet: Fig. 2c
	observed numbers	expected proportions		P-value (two-tailed):	1.31274e-05
ade6::P.adh1-tdk1	45	1
ade6	12	1
	observed numbers	expected proportions		P-value (two-tailed):	0.00149626
ade6::P.cyc1-tdk1	39	1
ade6	15	1
	observed numbers	expected proportions		P-value (two-tailed):	0.505236
ade6::P.rps901-tdk1	44	1
ade6	37	1
	observed numbers	expected proportions		P-value (two-tailed):	1
ade6::P.rps1001-tdk1	43	1
ade6	42	1
	observed numbers	expected proportions		P-value (two-tailed):	0.664645
ade6::P.pmt3-tdk1	40	1
ade6	45	1
	observed numbers	expected proportions		P-value (two-tailed):	4.29018e-13
ade6::P.adh1-tdk210	54	1
ade6	3	1
	observed numbers	expected proportions		P-value (two-tailed):	8.1371e-13
ade6::P.cyc1-tdk210	53	1
ade6	3	1
	observed numbers	expected proportions		P-value (two-tailed):	1.16881e-06
ade6::P.rps901-tdk210	52	1
ade6	13	1
	observed numbers	expected proportions		P-value (two-tailed):	0.00954221
ade6::P.rps1001-tdk210	48	1
ade6	25	1
	observed numbers	expected proportions		P-value (two-tailed):	0.693686
ade6::P.pmt3-tdk210	54	1
ade6	49	1
	observed numbers	expected proportions		P-value (two-tailed):	1.18933e-13
ade6::P.adh1-tdk203	56	1
ade6	3	1
	observed numbers	expected proportions		P-value (two-tailed):	7.23718e-07
ade6::P.cyc1-tdk203	53	1
ade6	13	1
	observed numbers	expected proportions		P-value (two-tailed):	0.0557783
ade6::P.rps901-tdk203	54	1
ade6	35	1
	observed numbers	expected proportions		P-value (two-tailed):	0.660884
ade6::P.rps1001-tdk203	44	1
ade6	39	1
	observed numbers	expected proportions		P-value (two-tailed):	1
ade6::P.pmt3-tdk203	44	1
ade6	43	1

## Sheet: Fig. 2d
	observed numbers	expected proportions		P-value (two-tailed):	0.335252
ade6::P.adh1-tdk11	98	1
ade6	84	1
	observed numbers	expected proportions		P-value (two-tailed):	1
ade6::P.adh1-tdk304	51	1
ade6	52	1
	observed numbers	expected proportions		P-value (two-tailed):	1
ade6::P.adh1-tdk605	54	1
ade6	54	1

## Sheet: Fig. 3I
	observed numbers	expected proportions		P-value (two-tailed):	4.26054e-10
ade6::P.tdk1-tdk11-PP-tdk210-T.tdk1	72	1
ade6	15	1
	observed numbers	expected proportions		P-value (two-tailed):	0.085689
ade6::P.tdk1-tdk210-PP-tdk11-T.tdk1	52	1
ade6	35	1
	observed numbers	expected proportions		P-value (two-tailed):	1
ade6::P.tdk1-tdk11-PP-tdk210-T.tdk1	55	1
ade6::P.tdk1-tdk210-T.tdk1	54	1
	observed numbers	expected proportions		P-value (two-tailed):	0.54261
ade6::P.tdk1-tdk210-PP-tdk11-T.tdk1	45	1
ade6::P.tdk1-tdk210-T.tdk1	52	1

## Sheet: Fig. 5a
	Live	Die		P-value (two-tailed):	6.05801e-52
ade6/ade6	105	3
ade6::tdk1/ade6::tdk210	5	107
	Live	Die		P-value (two-tailed):	3.71055e-39
ade6/ade6	105	3
ade6::tdk1/ade6::tdk203	14	86
	Live	Die		P-value (two-tailed):	8.01774e-38
ade6/ade6	105	3
ade6::tdk210/ade6::tdk203	18	90

## Sheet: Fig. 5b
	observed numbers	expected proportions		P-value (two-tailed):	7.03449e-18
tdk11Δ ade6::tdk210	81	1
tdk11Δ	6	1
	observed numbers	expected proportions		P-value (two-tailed):	3.46754e-11
tdk11Δ ade6::tdk203	79	1
tdk11Δ	16	1

## Sheet: Fig. 5d
	observed numbers	expected proportions		P-value (two-tailed):	2.91878e-12
tdk1+ ade6::tdk210	51	1
tdk1Δ ade6::tdk210	3	1
	observed numbers	expected proportions		P-value (two-tailed):	3.17968e-13
tdk1+ ade6::tdk210	51	1
tdk1+ ade6	2	1
	observed numbers	expected proportions		P-value (two-tailed):	8.88178e-16
tdk1+ ade6::tdk210	51	1
tdk1Δ ade6	0	1
	observed numbers	expected proportions		P-value (two-tailed):	9.0845e-13
tdk1+ ade6::tdk203	56	1
tdk1Δ ade6::tdk203	4	1
	observed numbers	expected proportions		P-value (two-tailed):	2.04925e-09
tdk1+ ade6::tdk203	56	1
tdk1+ ade6	9	1
	observed numbers	expected proportions		P-value (two-tailed):	8.04912e-16
tdk1+ ade6::tdk203	56	1
tdk1Δ ade6	1	1
	observed numbers	expected proportions		P-value (two-tailed):	3.55271e-15
ura4::tdk210 ade6::tdk203	49	1
ura4 ade6::tdk203	0	1
	observed numbers	expected proportions		P-value (two-tailed):	1.82283e-09
ura4::tdk210 ade6::tdk203	49	1
ura4::tdk210 ade6	6	1
	observed numbers	expected proportions		P-value (two-tailed):	9.05942e-14
ura4::tdk210 ade6::tdk203	49	1
ura4 ade6	1	1

## Sheet: Fig6c
	observed numbers	expected proportions		P-value (two-tailed):	1.90674e-11
ade6::tdk1	54	1
ade6	5	1
	observed numbers	expected proportions		P-value (two-tailed):	0.547
ade6::tdk1 bdf1Δ	53	1
ade6 bdf1Δ	46	1
	observed numbers	expected proportions		P-value (two-tailed):	9.05239e-09
ade6::tdk210	51	1
ade6	8	1
	observed numbers	expected proportions		P-value (two-tailed):	9.09495e-13
ade6::tdk210 bdf1Δ	41	1
ade6 bdf1Δ	0	1
	observed numbers	expected proportions		P-value (two-tailed):	6.02754e-08
ade6::tdk203	54	1
ade6	11	1
	observed numbers	expected proportions		P-value (two-tailed):	2.71919e-05
ade6::tdk203 bdf1Δ	47	1
ade6 bdf1Δ	14	1
	Live	Die		P-value (two-tailed):	4.73984e-09
ade6::tdk1/ade6	59	53
ade6::tdk1 bdf1Δ/ade6 bdf1Δ	99	13
	Live	Die		P-value (two-tailed):	0.0310308
ade6::tdk210/ade6	59	53
ade6::tdk210 bdf1Δ/ade6 bdf1Δ	41	67
	Live	Die		P-value (two-tailed):	0.888942
ade6::tdk203/ade6	65	43
ade6::tdk203 bdf1Δ/ade6 bdf1Δ	61	43

[truncated: 7 more sheets: FigS1b, FigS1c, FigS4a, FigS4b, FigS6a, FigS7a, FigS9b]
